# Supplementary material for: Effects of Species and Structural Diversity on Carbon Storage in Subtropical Forests
Source: Biology (Basel). 2025 Dec 31;15(1):79. doi: 10.3390/biology15010079 (PMC12784675; doi:10.3390/biology15010079)
Supplement: Supplementary file 1 [file biology-15-00079-s001.zip]

Archive with 1 entries (1 files):
- biology-4023869-supplementary.pdf
